# Supplementary material for: β-Hydroxybutyrate Regulates Activated Microglia to Alleviate Neurodegenerative Processes in Neurological Diseases: A Scoping Review
Source: Nutrients. 2023 Jan 19;15(3):524. doi: 10.3390/nu15030524 (PMC9921456; doi:10.3390/nu15030524)
Supplement: Supplementary file 1 [file nutrients-15-00524-s001.zip]

Archive with 1 entries (1 files):
- nutrients-2083870-supplementary.pdf
